# Supplementary material for: Methylomonadaceae was the active and dominant methanotroph in Tibet lake sediments
Source: ISME Commun. 2024 Mar 4;4(1):ycae032. doi: 10.1093/ismeco/ycae032 (PMC10960969; doi:10.1093/ismeco/ycae032)
Supplement: Supplementary_2_ycae032 [file supplementary_2_ycae032.xlsx]

## Sheet: SIP-MAGs
Bin Id	Completeness	Contamination	Tax	Phylum	13C_AMC_1	13C_AMC_2	MPYC
13C_9_8.concoct.036.contigs	87.72	8.81	d__Bacteria;p__Proteobacteria;c__Gammaproteobacteria;o__Pseudomonadales;f__Pseudomonadaceae;g__Pseudomonas;s__Pseudomonas aeruginosa	Proteobacteria	64955.9	400120	224.53
13C_9_9.concoct.007.contigs	67.74	1.17	d__Bacteria;p__Proteobacteria;c__Gammaproteobacteria;o__Pseudomonadales;f__Pseudomonadaceae;g__Pseudomonas;s__Pseudomonas aeruginosa	Proteobacteria	42931.7	164367	134.53
4.concoct.001.contigs	71.02	3.24	d__Bacteria;p__Proteobacteria;c__Gammaproteobacteria;o__Burkholderiales;f__Burkholderiaceae;g__CAISIP01;s__	Proteobacteria	315.27	103.38	8491.24
4.concoct.003_sub.contigs	98.38	7.59	d__Bacteria;p__Bacteroidota;c__Bacteroidia;o__Flavobacteriales;f__Crocinitomicaceae;g__;s__	Bacteroidota	0.34	0	7697.2
4.concoct.011_sub.contigs	96.73	5.18	d__Bacteria;p__Proteobacteria;c__Gammaproteobacteria;o__Burkholderiales;f__Burkholderiaceae;g__Rhodoferax;s__	Proteobacteria	1579.38	79.39	26471.4
4.concoct.018_sub.contigs	70.09	7.59	d__Bacteria;p__Bacteroidota;c__Bacteroidia;o__Cytophagales;f__Cyclobacteriaceae;g__ELB16-189;s__	Bacteroidota	0	0	9379.62
4.concoct.024.contigs	89.72	8.13	d__Bacteria;p__Planctomycetota;c__UBA1135;o__UBA1135;f__UBA1135;g__GCA-2746235;s__	Planctomycetota	3.93	0	12157.6
4.concoct.025_sub.contigs	73.68	4.39	d__Bacteria;p__Proteobacteria;c__Gammaproteobacteria;o__Methylococcales;f__Methylomonadaceae;g__JABFRC01;s__	Proteobacteria	654915	423755	13243.6
4.concoct.031_sub.contigs	76.13	1.14	d__Bacteria;p__Proteobacteria;c__Alphaproteobacteria;o__Rickettsiales;f__UBA3002;g__;s__	Proteobacteria	8.43	0	7052.84
4.concoct.040.contigs	50.29	2.15	d__Bacteria;p__Hydrogenedentota;c__Hydrogenedentia;o__Hydrogenedentiales;f__GCA-2746185;g__VFKU01;s__	Hydrogenedentota	0	3.24	6251.2
4.concoct.041.contigs	76.04	8.66	d__Bacteria;p__Verrucomicrobiota;c__Verrucomicrobiae;o__Pedosphaerales;f__;g__;s__	Verrucomicrobiota	18.56	2.28	10338.6
4.concoct.044.contigs	85.47	2.31	d__Bacteria;p__Margulisbacteria;c__Marinamargulisbacteria;o__SXXA01;f__;g__;s__	Margulisbacteria	18.39	674.52	6865.38
4.concoct.070.contigs	74.62	0.93	d__Archaea;p__Nanoarchaeota;c__Nanoarchaeia;o__Woesearchaeales;f__SKIA01;g__;s__	Nanoarchaeota	0	0	7470.6
4.concoct.071_sub.contigs	59.52	1.68	d__Bacteria;p__Bacteroidota;c__Bacteroidia;o__Flavobacteriales;f__CAIKAF01;g__;s__	Bacteroidota	0	0	5567.29
4.concoct.076.contigs	87.22	1.36	d__Bacteria;p__Verrucomicrobiota;c__Verrucomicrobiae;o__Verrucomicrobiales;f__Verrucomicrobiaceae;g__Prosthecobacter;s__	Verrucomicrobiota	26.76	158.46	9052.45
4.concoct.082_sub.contigs	50.57	5.35	d__Bacteria;p__Proteobacteria;c__Alphaproteobacteria;o__Rhizobiales;f__Aestuariivirgaceae;g__Aestuariivirga;s__	Proteobacteria	96.92	51.61	10832
4.concoct.094.contigs	96.58	2.56	d__Bacteria;p__Actinobacteriota;c__Acidimicrobiia;o__UBA5794;f__ZC4RG35;g__;s__	Actinobacteriota	58.97	2372.4	19087
4.concoct.107_sub.contigs	76.97	8.01	d__Bacteria;p__Proteobacteria;c__Gammaproteobacteria;o__Burkholderiales;f__Methylophilaceae;g__UBA6140;s__	Proteobacteria	1518.77	9.54	21998.3
4.maxbin.004.contigs	98.36	0.58	d__Bacteria;p__Proteobacteria;c__Gammaproteobacteria;o__Burkholderiales;f__Burkholderiaceae;g__Hydrogenophaga;s__Hydrogenophaga sp003599455	Proteobacteria	3696.55	75.67	62494.4
4.maxbin.007_sub.contigs	98.91	1.89	d__Bacteria;p__Proteobacteria;c__Gammaproteobacteria;o__Burkholderiales;f__Burkholderiaceae;g__Hydrogenophaga;s__Hydrogenophaga sp002127265	Proteobacteria	1162.26	24.41	40830.6
4.maxbin.008.contigs	99.08	2.65	d__Bacteria;p__Proteobacteria;c__Gammaproteobacteria;o__Burkholderiales;f__Methylophilaceae;g__Methylotenera_A;s__	Proteobacteria	10292	24.11	44054.2
4.maxbin.012_sub.contigs	95.02	8	d__Bacteria;p__Bacteroidota;c__Bacteroidia;o__Chitinophagales;f__BACL12;g__UBA7236;s__	Bacteroidota	433.46	5.89	19938.8
4.maxbin.018_sub.contigs	64.63	9.73	d__Bacteria;p__Proteobacteria;c__Gammaproteobacteria;o__Methylococcales;f__Methylomonadaceae;g__KS41;s__	Proteobacteria	12595.7	38.72	20912.7
4.maxbin.032_sub.contigs	61.45	4.5	d__Bacteria;p__Proteobacteria;c__Gammaproteobacteria;o__Burkholderiales;f__SG8-39;g__RBG-16-66-20;s__	Proteobacteria	1816.32	159.19	17840.5
4.metabat2.005.contigs	84.59	1.94	d__Bacteria;p__Proteobacteria;c__Alphaproteobacteria;o__Rhizobiales;f__Hyphomicrobiaceae;g__Hyphomicrobium;s__	Proteobacteria	545.58	11.02	18630.2
4.metabat2.009.contigs	99.6	1.21	d__Bacteria;p__Proteobacteria;c__Gammaproteobacteria;o__Methylococcales;f__Methylomonadaceae;g__Methylovulum;s__	Proteobacteria	5614.96	25.69	339087
4.metabat2.010.contigs	99.21	2.21	d__Bacteria;p__Proteobacteria;c__Gammaproteobacteria;o__Pseudomonadales;f__Pseudomonadaceae;g__Pseudomonas_E;s__Pseudomonas_E sp002874965	Proteobacteria	4618.99	848.54	24042.5
4.metabat2.011.contigs	99.37	1.35	d__Bacteria;p__Bacteroidota;c__Bacteroidia;o__AKYH767;f__Palsa-965;g__GCA-2737665;s__	Bacteroidota	4.75	9.11	10615.9
4.metabat2.016.contigs	99.29	1.61	d__Bacteria;p__Bacteroidota;c__Bacteroidia;o__AKYH767;f__B-17BO;g__;s__	Bacteroidota	0	1.51	23273.8
4.metabat2.024.contigs	88.33	5.18	d__Bacteria;p__Chloroflexota;c__Anaerolineae;o__Anaerolineales;f__EnvOPS12;g__UBA12294;s__	Chloroflexota	102.82	30.28	16987.5
4.metabat2.026.contigs	96.26	1.06	d__Bacteria;p__Proteobacteria;c__Gammaproteobacteria;o__Burkholderiales;f__Burkholderiaceae;g__CADEEN01;s__	Proteobacteria	7078.29	115.51	29083.9
4.metabat2.033.contigs	93.44	2.86	d__Bacteria;p__Bacteroidota;c__Bacteroidia;o__Cytophagales;f__Cyclobacteriaceae;g__UBA2336;s__	Bacteroidota	63.88	0	22711.5
4.metabat2.036.contigs	95.8	2.97	d__Bacteria;p__Bacteroidota;c__Bacteroidia;o__Flavobacteriales;f__Crocinitomicaceae;g__;s__	Bacteroidota	5.92	758.78	8500.21
4.metabat2.038_sub.contigs	81.23	5.86	d__Bacteria;p__Proteobacteria;c__Gammaproteobacteria;o__Methylococcales;f__Methylomonadaceae;g__KS41;s__	Proteobacteria	27366.8	88.68	48151.9
4.metabat2.041_sub.contigs	50	6.9	d__Bacteria;p__Proteobacteria;c__Gammaproteobacteria;o__Methylococcales;f__Methylomonadaceae;g__Methylobacter;s__	Proteobacteria	133571	490.47	14032.5
4.metabat2.047.contigs	88.56	3.74	d__Bacteria;p__Nitrospirota;c__UBA9217;o__UBA9217;f__UBA9217;g__;s__	Nitrospirota	3.68	0	7261
4.metabat2.049.contigs	62.7	9	d__Bacteria;p__Nitrospirota;c__Nitrospiria;o__Nitrospirales;f__Nitrospiraceae;g__Palsa-1315;s__	Nitrospirota	19.57	3008.22	7823.31
4.metabat2.052.contigs	88.9	7.27	d__Bacteria;p__Proteobacteria;c__Gammaproteobacteria;o__Burkholderiales;f__Methylophilaceae;g__MM2;s__	Proteobacteria	2348.52	30.69	10709.6
4.metabat2.053.contigs	84.88	9.69	d__Bacteria;p__Bacteroidota;c__Bacteroidia;o__Cytophagales;f__Cyclobacteriaceae;g__ELB16-189;s__	Bacteroidota	13145.2	21.08	8328.82
4.metabat2.058.contigs	99.85	1.44	d__Bacteria;p__Bacteroidota;c__Bacteroidia;o__Cytophagales;f__Cyclobacteriaceae;g__Imperialibacter;s__	Bacteroidota	183.01	0	21012.1
			Crenothrix_polyspora	Crenothrix_polyspora	8881.88	2535.84	1362.05
