# Supplementary material for: Methylomonadaceae was the active and dominant methanotroph in Tibet lake sediments
Source: ISME Commun. 2024 Mar 4;4(1):ycae032. doi: 10.1093/ismeco/ycae032 (PMC10960969; doi:10.1093/ismeco/ycae032)
Supplement: Supplementary_3_ycae032 [file supplementary_3_ycae032.xlsx]

## Sheet: Methylomonadaceae
	ID	organism	AceticlasticMethanogenesis__cooF	AceticlasticMethanogenesis__ackA	AceticlasticMethanogenesis__acs	AceticlasticMethanogenesis__pta	AnaerobicOxidationMethane__fpoB/H/L/L	AnaerobicOxidationMethane__narB/G/H/Z	AnaerobicOxidationMethane__nirK	CentralMethanogenicPathway__mbhJ	CentralMethanogenicPathway__mvhA	CentralMethanogenicPathway-AnaerobicOxidationMethane__frhG	CentralMethanogenicPathway-AnaerobicOxidationMethane__rnfA/B/C/D/E/G	HydrogenotrophicMethanogenesis-AnaerobicOxidationMethane__ftr	HydrogenotrophicMethanogenesis-AnaerobicOxidationMethane__mtdB	HydrogenotrophicMethanogenesis-AnaerobicOxidationMethane-SerineCycle__mtdA	HydrogenotrophicMethanogenesis-OxidationFormaldehyde__mch	HydrogenotrophicMethanogenesis-AnaerobicOxidationMethane__metF	MethylotrophicMethanogenesis__torC	MethylotrophicMethanogenesis__mtbC	OxidationFormaldehyde__fae	OxidationFormaldehyde__fdhA	OxidationFormaldehyde__fdm	OxidationFormaldehyde__fghA	OxidationFormaldehyde__frmA	OxidationFormate__fdoG/H/I	OxidationFormate__fdwB	OxidationFormate__fdhA/B	OxidationFormate__fdsD	OxidationMerthaneC1compounds__amoB	OxidationMerthaneC1compounds__mmoB/C/D/X/Y/Z	OxidationmethaneC1compounds__pmoA/B/C	OxidationmethaneC1compounds__pqqB/C/D/E	OxidationmethaneC3compounds__mxaC	OxidationmethaneC4compounds__mxaD	OxidationmethaneC4compounds__xoxF5	OxidationmethaneC5compounds__mxaF	OxidationmethaneC6compounds__mxaG	OxidationmethaneC7compounds__mxaI	OxidationmethaneC8compounds__mxaJ	OxidationmethaneC9compounds__mgsB	OxidationmethaneC10compounds__mxaL	Others__pmoA/B/C	RuMPcycle_fbaA/B	RuMPcycle_fbp	RuMPcycle_hxlA/B	RuMPcycle_pfp	RuMPcycle_pfkA	SerineCycle_eno
	GCF_013141865.1	d__Bacteria;p__Proteobacteria;c__Gammaproteobacteria;o__Methylococcales;f__Methylomonadaceae;g__Methylomonas;s__Methylomonas sp000702925		1	1	1	1	1					6	1	1	1	1			1	1							1	1	1	6	3	4	1		1	1	1	1	1		1	3	1	1	2	1		1
	GCF_016925515.1	d__Bacteria;p__Proteobacteria;c__Gammaproteobacteria;o__Methylococcales;f__Methylomonadaceae;g__Methylomonas;s__Methylomonas sp000702925		1	1	1	1	1					6	1	1	1	1			1	1							1	1	1	6	3	4	1		1	1	1	1	1		1	3	1	1	2	1		1
	GCF_016865255.1	d__Bacteria;p__Proteobacteria;c__Gammaproteobacteria;o__Methylococcales;f__Methylomonadaceae;g__Methylomonas;s__Methylomonas sp000702925		1	1	1	1	1					6	1	1	1	1			1	1							1	1	1	6	3	4	1		1	1	1	1	1		1	3	1	1	2	1		1
	GCF_002834115.1	d__Bacteria;p__Proteobacteria;c__Gammaproteobacteria;o__Methylococcales;f__Methylomonadaceae;g__Methylomonas;s__Methylomonas sp000702925		1	1	1	1	1					6	1	1	1	1			1	1							1	1	1	6	3	4	1		1	1	1	1	1		1	3	1	1	2	1		1
	GCF_000515215.1	d__Bacteria;p__Proteobacteria;c__Gammaproteobacteria;o__Methylococcales;f__Methylomonadaceae;g__Methylomonas;s__Methylomonas sp000515215		1	1	1	1	1					6	1	1	1	1			1	1							1	1	1	5	3	4	1		1	1	1	1	1		1	3	1	1	2	1		1
	GCF_000365425.1	d__Bacteria;p__Proteobacteria;c__Gammaproteobacteria;o__Methylococcales;f__Methylomonadaceae;g__Methylomonas;s__Methylomonas sp000515215		1	1	1	1	1					6	1	1	1	1			1	1							1	1	1	5	3	4	1		1	1	1	1	1		1	3	1	1	2	1		1
	GCF_024505055.1	d__Bacteria;p__Proteobacteria;c__Gammaproteobacteria;o__Methylococcales;f__Methylomonadaceae;g__Methylomonas;s__		1	1	1	1						6	1	1	1	1			1	1							1	1	1	6	3	4	1		1	1	1	1	1		1	3	1	1	2	1		1
	GCF_001644035.1	d__Bacteria;p__Proteobacteria;c__Gammaproteobacteria;o__Methylococcales;f__Methylomonadaceae;g__Methylomonas;s__Methylomonas methanica_A		1	1	1	1	1					6	1	1	1	1			1	1							1	1	1	6	3	4	1		1	1	1	1	1		1	3	1	1	1	1		1
	GCF_001644115.1	d__Bacteria;p__Proteobacteria;c__Gammaproteobacteria;o__Methylococcales;f__Methylomonadaceae;g__Methylomonas;s__Methylomonas methanica_A		1	1	1	1	3					6	1	1	1	1			1	1							1	1	1	5	3	4	1		1	1	1	1	1		1	3	1	1	2	1		1
	GCF_004343025.1	d__Bacteria;p__Proteobacteria;c__Gammaproteobacteria;o__Methylococcales;f__Methylomonadaceae;g__Methylomonas;s__Methylomonas methanica		1	1	1	1	3					6	1	1	1	1			1	1							1	1	1		3	4	1		1	1	1	1	1		1	3	1	1	2	1		1
	GCF_000785705.2	d__Bacteria;p__Proteobacteria;c__Gammaproteobacteria;o__Methylococcales;f__Methylomonadaceae;g__Methylomonas;s__Methylomonas methanica		1	1	1	1	3					6	1	1	1	1			1	1							1	1	1		3	4	1		1	1	1	1	1		1	3	1	1	2	1		1
	GCF_903064715.1	d__Bacteria;p__Proteobacteria;c__Gammaproteobacteria;o__Methylococcales;f__Methylomonadaceae;g__Methylomonas;s__Methylomonas sp903064715		1	1	1	1	1		1			6	1	1	1	1			1	1							1	1	1	6	3	4	1		1	1	1	1	1		1	3	1	1	2	1		1
	GCF_014850955.1	d__Bacteria;p__Proteobacteria;c__Gammaproteobacteria;o__Methylococcales;f__Methylomonadaceae;g__Methylomonas;s__Methylomonas sp903064715		1	1	1	1	1		1			6	1	1	1	1			1	1							1	1	1	6	3	4	1		1	1	1	1	1		1	3	1	1	2	1		1
	GCF_018734325.1	d__Bacteria;p__Proteobacteria;c__Gammaproteobacteria;o__Methylococcales;f__Methylomonadaceae;g__Methylomonas;s__Methylomonas paludis		1	1	1	1						6	1	1	1	1				1							1	1			3	4	1		1	1	1	1	1			3	1	1	2	1		1
	GCF_000733935.1	d__Bacteria;p__Proteobacteria;c__Gammaproteobacteria;o__Methylococcales;f__Methylomonadaceae;g__Methylomarinum;s__Methylomarinum vadi		1	1	1	1			1			5	1	1	1	1				1							1	1			3	4			1	1	1	1				3	1	1	2	1		1
	GCF_002072955.1	d__Bacteria;p__Proteobacteria;c__Gammaproteobacteria;o__Methylococcales;f__Methylomonadaceae;g__Methyloprofundus;s__Methyloprofundus sedimenti		1	1			3		1			6	1	1	1	1	1			1						1	1				3	4			1	1	1	1				3			2			1
	GCF_001312345.1	d__Bacteria;p__Proteobacteria;c__Gammaproteobacteria;o__Methylococcales;f__Methylococcaceae;g__Methylogaea;s__Methylogaea oryzae		1	1	1	1	4			1	1	4	1	1	1	1	1		1	1					3		1				3	4		1	1	1	1	1				3	1	1	2	1		1
	GCF_019669985.1	d__Bacteria;p__Proteobacteria;c__Gammaproteobacteria;o__Methylococcales;f__Methylococcaceae;g__Methylogaea;s__Methylogaea oryzae		1	1	1	1	2		1		1	4	1	1	1	1			1	1					3		1				3	4			1	1	1	1				3	1	1	2	1		1
	GCF_019670005.1	d__Bacteria;p__Proteobacteria;c__Gammaproteobacteria;o__Methylococcales;f__Methylococcaceae;g__Methylomagnum;s__		1	1		2				1		5	1	1	1	1	1			1		1					1			5	3	4			1	1	1	1				3	1	1	2	1		1
	GCF_900155475.1	d__Bacteria;p__Proteobacteria;c__Gammaproteobacteria;o__Methylococcales;f__Methylococcaceae;g__Methylomagnum;s__Methylomagnum ishizawai		1	1		1						6	1	1	1	1	1			1							1			5	3	4			1	1	1	1				3	1	1	2	1		1
	GCF_000427385.1	d__Bacteria;p__Proteobacteria;c__Gammaproteobacteria;o__Methylococcales;f__Methylococcaceae;g__Methylocaldum;s__Methylocaldum szegediense		1	1		1		1				6	1	1	1	1	1			1	1	1			3		1	1			3	4	1	1	1	1	1	1			1	3	1	1	1	1		1
	GCF_003584645.1	d__Bacteria;p__Proteobacteria;c__Gammaproteobacteria;o__Methylococcales;f__Methylococcaceae;g__Methylocaldum;s__Methylocaldum marinum		1	1		1			1			6	1	1	1	1	1			1	1	1			3	1	1	1		4	3	4	1		1	1	1	1			1	3	1	1	1	1		1
	GCF_002005105.1	d__Bacteria;p__Proteobacteria;c__Gammaproteobacteria;o__Methylococcales;f__Methylococcaceae;g__Methylocaldum;s__Methylocaldum sp002005105		1	1		1			1			6	1	1	1	1	1			1	1	1				1	2	1			3	4	1		1	1	1	1			1	3	1	1	1	1		1
	GCF_017832375.1	d__Bacteria;p__Proteobacteria;c__Gammaproteobacteria;o__Methylococcales;f__Methylococcaceae;g__Methylocaldum;s__Methylocaldum sp002005105		1	1		1			1			6	1	1	1	1	1			1	1	1				1	2	1			2	4	1		1	1	1	1			1	2	1	1	1	1		1
	GCF_016106025.1	d__Bacteria;p__Proteobacteria;c__Gammaproteobacteria;o__Methylococcales;f__Methylococcaceae;g__Methylococcus;s__Methylococcus sp016106025		1	1		4	1		1			6	1	1	1	1	1			1					3		1	1		6	3	4	1	1	1	1	1	1			1	3	1		2	1		1
	GCF_000424685.1	d__Bacteria;p__Proteobacteria;c__Gammaproteobacteria;o__Methylococcales;f__Methylococcaceae;g__Methylococcus;s__Methylococcus capsulatus		1	1		3	1		1			6	1	1	1	1	1			1					3	1	1	1		6	3	4	1	1	1	1	1	1			1	3	1		2	1		1
	GCF_000297615.1	d__Bacteria;p__Proteobacteria;c__Gammaproteobacteria;o__Methylococcales;f__Methylococcaceae;g__Methylococcus;s__Methylococcus capsulatus		1	1		3	1		1			6	1	1	1	1	1			1					3	1	1	1		6	3	4	1	1	1	1	1	1		1	1	3	1		2	1		1
	GCF_019285555.1	d__Bacteria;p__Proteobacteria;c__Gammaproteobacteria;o__Methylococcales;f__Methylococcaceae;g__Methylococcus;s__Methylococcus capsulatus		1	1		3	1		1			6	1	1	1	1	1			1					3	1	1	1		6	3	4	1	1	1	1	1	1			1	3	1		2	1		1
	GCF_000008325.1	d__Bacteria;p__Proteobacteria;c__Gammaproteobacteria;o__Methylococcales;f__Methylococcaceae;g__Methylococcus;s__Methylococcus capsulatus		1	1		4	1		1			6	1	1	1	1	1			1					3	1	1	1		6	3	4	1	1	1	1	1	1			1	3	1		2	1		1
	GCF_023370095.1	d__Bacteria;p__Proteobacteria;c__Gammaproteobacteria;o__Methylococcales;f__Methylococcaceae;g__Methylococcus;s__Methylococcus capsulatus		1	1		4	1		1			6	1	1	1	1	1			1					3	1	1	1		6	3	4	1	1	1	1	1	1			1	3	1		2	1		1
	GCF_019285575.1	d__Bacteria;p__Proteobacteria;c__Gammaproteobacteria;o__Methylococcales;f__Methylococcaceae;g__Methylococcus;s__Methylococcus capsulatus		1	1		4	1		1			6	1	1	1	1	1			1					3	1	1	1		6	3	4	1	1	1	1	1	1			1	3	1		2	1		1
	GCF_019285535.1	d__Bacteria;p__Proteobacteria;c__Gammaproteobacteria;o__Methylococcales;f__Methylococcaceae;g__Methylococcus;s__Methylococcus capsulatus		1	1		4	1		1			6	1	1	1	1	1			1					3	1	1	1		6	3	4	1	1	1	1	1	1			1	3	1		2	1		1
	GCF_019285515.1	d__Bacteria;p__Proteobacteria;c__Gammaproteobacteria;o__Methylococcales;f__Methylococcaceae;g__Methylococcus;s__		1	1		4	1		1			6	1	1	1	1	1			1					3		1	1		6	3	4	1	1	1	1	1	1			1	3	1		1	1		1
	GCF_026247885.1	d__Bacteria;p__Proteobacteria;c__Gammaproteobacteria;o__Methylococcales;f__Methylococcaceae;g__Methylococcus;s__		1	1		4	1		1			6	1	1	1	1	1			1					3		1	1		6	3	4	1	1	1	1	1	1			1	3	1		2	1		1
	GCF_012769535.1	d__Bacteria;p__Proteobacteria;c__Gammaproteobacteria;o__Methylococcales;f__Methylococcaceae;g__Methylococcus;s__Methylococcus sp012769535		1	1		4	1		1			6	1	1	1		1			1					3		1	1		6	3	4	1	1	1	1	1	1			1	3	1		2	1		1
	GCF_006175985.1	d__Bacteria;p__Proteobacteria;c__Gammaproteobacteria;o__Methylococcales;f__Methylococcaceae;g__Methylotetracoccus;s__Methylotetracoccus oryzae		1	1		2			1			5	1	1	1	1	1			1					3		1	1			3	4			1	1	1	1				3	2	1	2	1	1	1
	GCF_016925495.1	d__Bacteria;p__Proteobacteria;c__Gammaproteobacteria;o__Methylococcales;f__Methylococcaceae;g__EFPC2;s__EFPC2 sp016925495		1	1	1	1			1	1		6	1	1	1	1	1	1		1					3		1				3	4			1	1	1	1				3	1	1	1	1		1
	GCF_000934725.1	d__Bacteria;p__Proteobacteria;c__Gammaproteobacteria;o__Methylococcales;f__Methylococcaceae;g__Methyloterricola;s__Methyloterricola oryzae		1	1	1	5		1	1			5	1	1	1	1	1			1					3		1				3	4		1	1	1	1	1				3	1	1	1	1		1
	GCF_009498235.1	d__Bacteria;p__Proteobacteria;c__Gammaproteobacteria;o__Methylococcales;f__Methylococcaceae;g__Methylospira;s__Methylospira mobilis		1	1		2						5	1	1	1	1	1		1	1							1			5	3	4		1	1	1	1	1				3	1		1	1		1
	GCF_009828925.2	d__Bacteria;p__Proteobacteria;c__Gammaproteobacteria;o__Methylococcales;f__Methylomonadaceae;g__Methylicorpusculum;s__Methylicorpusculum oleiharenae			1					1		1	6	1	1	1	1	1			1						1	1	1			3	4			1	1	1	1	1			3	1	1	2	1		1
	GCF_003932755.1	d__Bacteria;p__Proteobacteria;c__Gammaproteobacteria;o__Methylococcales;f__Methylomonadaceae;g__Methylotuvimicrobium;s__Methylotuvimicrobium sp003932755	1	1	1	1	1			1			6	1	1	1	1	1			1						1	1	1			3	4	1	1	1	1	1	1	1		1	3	1	1	2	1		1
	GCF_000968535.2	d__Bacteria;p__Proteobacteria;c__Gammaproteobacteria;o__Methylococcales;f__Methylomonadaceae;g__Methylotuvimicrobium;s__Methylotuvimicrobium alcaliphilum	1	1	1	1	1						6	1	1	1	1	1		1	1						1	1	1			3	4	1	1	1	1	1	1	1		1	3	1	1	2	1		1
	GCF_000341735.1	d__Bacteria;p__Proteobacteria;c__Gammaproteobacteria;o__Methylococcales;f__Methylomonadaceae;g__Methylotuvimicrobium;s__Methylotuvimicrobium buryatense	1	1	1	1	1						6	1	1	1	1	1		1	1						1	1	1		6	3	4	1	1	1	1	1	1	1		1	3	1	1	2	1		1
	GCF_005931095.1	d__Bacteria;p__Proteobacteria;c__Gammaproteobacteria;o__Methylococcales;f__Methylomonadaceae;g__Methylotuvimicrobium;s__Methylotuvimicrobium buryatense	1	1	1	1	1						6	1	1	1	1	1		1	1						1	1	1		6	3	4	1	1	1	1	1	1	1		1	3	1	1	2	1		1
	SIP-4.concoct.025_sub.contigs	d__Bacteria;p__Proteobacteria;c__Gammaproteobacteria;o__Methylococcales;f__Methylomonadaceae;g__JABFRC01;s__		1	1			1		1			6	1		1		1				1			1		1	1		1		2	4		1	1	1	1	1				2	1		2	1		1
	SIP-4.metabat2.009.contigs	d__Bacteria;p__Proteobacteria;c__Gammaproteobacteria;o__Methylococcales;f__Methylomonadaceae;g__Methylovulum;s__		1	1					1			6	1	1	1	1	1			1							1	1	1		3	4		1	1							3	1	1	2	1		1
	GCF_000963695.1	d__Bacteria;p__Proteobacteria;c__Gammaproteobacteria;o__Methylococcales;f__Methylomonadaceae;g__Methylovulum;s__Methylovulum oryzae		1	1								6	1	1	1	1	1		1	1							1	1			3	3	1	1	1	1	1	1	1			3	1	1	2	1		1
	GCF_000384075.1	d__Bacteria;p__Proteobacteria;c__Gammaproteobacteria;o__Methylococcales;f__Methylomonadaceae;g__Methylovulum;s__Methylovulum miyakonense		1	1					1			6	1	1	1	1	1			1							1	1		6	3	4	1	1	1	1	1	1			1	3	1	1	2	1	1	1
	GCF_018722605.1	d__Bacteria;p__Proteobacteria;c__Gammaproteobacteria;o__Methylococcales;f__Methylomonadaceae;g__Methylovulum;s__Methylovulum psychrotolerans		1	1								6	1	1	1	1	1			1							1	1			3	4	1	1	1	1	1	1			1	3	1	1	2	1		1
	GCF_002209385.1	d__Bacteria;p__Proteobacteria;c__Gammaproteobacteria;o__Methylococcales;f__Methylomonadaceae;g__Methylovulum;s__Methylovulum psychrotolerans		1	1	1	1						6	1	1	1	1	1			1							1	1			3	4	1	1	1	1	1	1			1	3	1	1	2	1		1
	GCF_002923755.1	d__Bacteria;p__Proteobacteria;c__Gammaproteobacteria;o__Methylococcales;f__Methylomonadaceae;g__Methylovulum;s__Methylovulum psychrotolerans		1	1								6	1	1	1	1	1			1							1	1			3	4	1	1	1	1	1	1			1	3	1	1	2	1		1
	GCF_000496735.2	d__Bacteria;p__Proteobacteria;c__Gammaproteobacteria;o__Methylococcales;f__Methylomonadaceae;g__Methyloglobulus;s__Methyloglobulus morosus		1	1			1		1			2	1	1	1	1	1			1							1	1	1		3	4	1	1	1	1	1	1	1		1	3	1	1	2	1		1
	GCF_000372865.1	d__Bacteria;p__Proteobacteria;c__Gammaproteobacteria;o__Methylococcales;f__Methylomonadaceae;g__Methylosarcina;s__Methylosarcina fibrata		1	1		2	3		1				1	1	1	1	1			1	1						1		1		3	4		1	1	1	1	1	1			3	1	1	2	1		1
	GCF_000527095.1	d__Bacteria;p__Proteobacteria;c__Gammaproteobacteria;o__Methylococcales;f__Methylomonadaceae;g__Methylomicrobium;s__Methylomicrobium lacus		1	1		3	1					1	1	1	1	1	1			1							1	1			3	4	1	1	1	1	1	1	1		1	3	1	1	2	1		1
	GCF_016745425.1	d__Bacteria;p__Proteobacteria;c__Gammaproteobacteria;o__Methylococcales;f__Methylomonadaceae;g__Methylomicrobium;s__Methylomicrobium sp016745425		1	1		3	1					6	1	1	1	1	1			1	1						1	1	1		3	4	1	1	1	1	1	1	1		1	3	1	1	2	1		1
	GCF_000733855.1	d__Bacteria;p__Proteobacteria;c__Gammaproteobacteria;o__Methylococcales;f__Methylomonadaceae;g__Methylomicrobium;s__Methylomicrobium agile		1	1		3						1	1	1	1	1	1			1			1	1			1		1		3	4	1	1	1	1	1	1	1		1	3	1	1	2	1		1
	GCF_000214275.2	d__Bacteria;p__Proteobacteria;c__Gammaproteobacteria;o__Methylococcales;f__Methylomonadaceae;g__Methylomicrobium;s__Methylomicrobium agile		1	1		3						1	1	1	1	1	1			1			1	1			1	1	1		3	4	1	1	1	1	1	1	1		1	3	1	1	2	1		1
	GCF_003994235.2	d__Bacteria;p__Proteobacteria;c__Gammaproteobacteria;o__Methylococcales;f__Methylomonadaceae;g__Methylobacter_A;s__Methylobacter_A oryzae		1	1		3	2		1			6	1	1	1	1	1		1	1							1	1	1		3	4	1		1	1	1	1			1	3	1	1	2	1	1	1
	GCF_002934365.1	d__Bacteria;p__Proteobacteria;c__Gammaproteobacteria;o__Methylococcales;f__Methylomonadaceae;g__Methylobacter_A;s__Methylobacter_A tundripaludum_A		1	1			2		1			6	1	1	1	1	1		1	1							1		1	6	3	4	1		1	1	1	1			1	3	1	1	2	1	1	1
	GCF_000190755.2	d__Bacteria;p__Proteobacteria;c__Gammaproteobacteria;o__Methylococcales;f__Methylomonadaceae;g__Methylobacter_A;s__Methylobacter_A tundripaludum		1	1		3	2		1			6	1	1	1	1	1		1	1							1	1	1		3	4	1		1	1	1	1			1	3	1	1	2	1	1	1
	GCF_002934385.1	d__Bacteria;p__Proteobacteria;c__Gammaproteobacteria;o__Methylococcales;f__Methylomonadaceae;g__Methylobacter_A;s__Methylobacter_A tundripaludum		1	1		3	2		1			6	1	1	1	1	1			1							1	1	1		3	4	1		1	1	1	1			1	3	1	1	2	1	1	1
	GCF_000733835.1	d__Bacteria;p__Proteobacteria;c__Gammaproteobacteria;o__Methylococcales;f__Methylomonadaceae;g__Methylobacter_A;s__Methylobacter_A tundripaludum		1	1		3	2		1			6	1	1	1	1	1		1	1							1	1	1		3	4	1		1	1	1	1			1	3	1	1	2	1	1	1
	GCF_000685925.1	d__Bacteria;p__Proteobacteria;c__Gammaproteobacteria;o__Methylococcales;f__Methylomonadaceae;g__Methylobacter_A;s__Methylobacter_A tundripaludum		1	1		3	2		1			6	1	1	1	1	1		1	1							1	1	1		3	4	1		1	1	1	1			1	3	1	1	2	1	1	1
	SIP-4.maxbin.018_sub.contigs	d__Bacteria;p__Proteobacteria;c__Gammaproteobacteria;o__Methylococcales;f__Methylomonadaceae;g__KS41;s__											1	1	1	1		1														1	1			1	1	1					1	1	1		1		1
	SIP-4.metabat2.038_sub.contigs	d__Bacteria;p__Proteobacteria;c__Gammaproteobacteria;o__Methylococcales;f__Methylomonadaceae;g__KS41;s__		1			2	3		1			6	1	1	1	1	1			1							1	1			1	2		1	1							1	1	1	2	1		1
	GCF_025583945.1	d__Bacteria;p__Proteobacteria;c__Gammaproteobacteria;o__Methylococcales;f__Methylomonadaceae;g__KS41;s__		1	1					1			6	1	1	1	1	1			1				1			1	1		5	3	4	1	1	1	1	1	1			1	3	1	1	2	1		1
	GCF_022788635.1	d__Bacteria;p__Proteobacteria;c__Gammaproteobacteria;o__Methylococcales;f__Methylomonadaceae;g__KS41;s__		1	1					1			6	1	1	1	1	1			1	1			1			1	1		5	3	4	1		1	1	1	1			1	3	1	1	2	1		1
	GCF_902806695.1	d__Bacteria;p__Proteobacteria;c__Gammaproteobacteria;o__Methylococcales;f__Methylomonadaceae;g__CADCXN01;s__CADCXN01 sp902806695			1		3			1			6	1	1	1	1	1			1		1					1	1			3	4			1							3	1	1	2	1		1
	GCF_000383855.1	d__Bacteria;p__Proteobacteria;c__Gammaproteobacteria;o__Methylococcales;f__Methylomonadaceae;g__Methylobacter;s__Methylobacter whittenburyi		1	1		3			1			5	1	1	1	1	1			1		1				1	1		1		3	4	1	1	1	1	1	1	1			3	1	1	2	1		1
	GCF_000746145.1	d__Bacteria;p__Proteobacteria;c__Gammaproteobacteria;o__Methylococcales;f__Methylomonadaceae;g__Methylobacter;s__Methylobacter whittenburyi		1	1					1			5	1	1	1	1	1			1		1				1	1		1		3	4	1	1	1	1	1	1	1			3	1	1	2	1		1
	GCF_000427625.1	d__Bacteria;p__Proteobacteria;c__Gammaproteobacteria;o__Methylococcales;f__Methylomonadaceae;g__Methylobacter;s__Methylobacter luteus		1	1		3			1			6	1	1	1	1	1			1		1					1		1		3	4	1	1	1	1	1	1	1			3	1	1	2	1		1
	GCF_015476545.1	d__Bacteria;p__Proteobacteria;c__Gammaproteobacteria;o__Methylococcales;f__Methylomonadaceae;g__Methylobacter;s__Methylobacter sp015476545		1	1		3			1			6	1	1	1	1	1			1		1					1				3	4	1	1	1	1	1	1	1			3	1	1	2	1		1
	GCF_026727675.1	d__Bacteria;p__Proteobacteria;c__Gammaproteobacteria;o__Methylococcales;f__Methylomonadaceae;g__Methylobacter;s__		1	1		3			1			6	1	1	1	1	1			1		1					1				3	4		1	1	1	1	1	1			3	1	1	2	1		1
	SIP-4.metabat2.041_sub.contigs	d__Bacteria;p__Proteobacteria;c__Gammaproteobacteria;o__Methylococcales;f__Methylomonadaceae;g__Methylobacter;s__		1				2		1	1		3			1	1	1			1							1					4											1	1	1	1		1
	GCF_015711015.1	d__Bacteria;p__Proteobacteria;c__Gammaproteobacteria;o__Methylococcales;f__Methylomonadaceae;g__Methylomonas;s__Methylomonas sp015711015		1	1	1	1	1		1			6	1	1	1	1			1	1							1	1	1	6	3	4	1	1	1	1	1	1	1		1	3	1	1	2	1		1
	GCF_001644015.1	d__Bacteria;p__Proteobacteria;c__Gammaproteobacteria;o__Methylococcales;f__Methylomonadaceae;g__Methylomonas;s__Methylomonas lenta		1	1	1	1	1		1			6	1	1	1	1				1							1	1		6	3	4	1		1	1	1	1	1			3	1	1	2	1		1
	GCF_024505185.1	d__Bacteria;p__Proteobacteria;c__Gammaproteobacteria;o__Methylococcales;f__Methylomonadaceae;g__Methylomonas;s__		1	1	1	1	1					6	1	1	1	1			1	1							1	1	1		3	4	1	1	1	1	1	1	1			3	1	1	2	1		1
	GCF_000214665.1	d__Bacteria;p__Proteobacteria;c__Gammaproteobacteria;o__Methylococcales;f__Methylomonadaceae;g__Methylomonas;s__Methylomonas methanica_B		1	1	1	1	1		1			6	1	1	1	1				1							1	1		6	3	4	1	1	1	1	1	1	1		1	3	1	1	2	1		1
	GCF_024505165.1	d__Bacteria;p__Proteobacteria;c__Gammaproteobacteria;o__Methylococcales;f__Methylomonadaceae;g__Methylomonas;s__Methylomonas sp018335995		1	1	1	1	1		1			6	1	1	1	1			1	1							1	1	1		3	4	1	1	1	1	1	1	1		1	3	1	1	2	1		1
	GCF_024360925.2	d__Bacteria;p__Proteobacteria;c__Gammaproteobacteria;o__Methylococcales;f__Methylomonadaceae;g__Methylomonas;s__		1	1	1	1	1					2	1	1	1	1			1	1							1	1			3	4	1	1	1	1	1	1	1			3	1	1	2	1		1
	GCF_008632455.1	d__Bacteria;p__Proteobacteria;c__Gammaproteobacteria;o__Methylococcales;f__Methylomonadaceae;g__Methylomonas;s__Methylomonas rhizoryzae		1	1	1	1	1					6	1	1	1	1				1							1	1	1	6	3	4	1		1	1	1	1	1			3	1	1	2	1		1
	GCF_001644025.1	d__Bacteria;p__Proteobacteria;c__Gammaproteobacteria;o__Methylococcales;f__Methylomonadaceae;g__Methylomonas;s__Methylomonas koyamae_A		1	1	1	1						6	1	1	1	1			1	1							1	1	1	6	3	4	1		1	1	1	1	1		1	3	1	1	2	1		1
	GCF_001856095.1	d__Bacteria;p__Proteobacteria;c__Gammaproteobacteria;o__Methylococcales;f__Methylomonadaceae;g__Methylomonas;s__Methylomonas koyamae_A		1	1	1	1	1		1			6	1	1	1	1			1	1							1	1	1	6	3	4	1		1	1	1	1	1		1	3	1	1	2	1		1
	GCF_001644135.1	d__Bacteria;p__Proteobacteria;c__Gammaproteobacteria;o__Methylococcales;f__Methylomonadaceae;g__Methylomonas;s__Methylomonas koyamae		1	1	1	1						6	1	1	1	1			1	1							1	1	1		3	4	1		1	1	1	1	1		1	3	1	1	2	1		1
	GCF_001644095.1	d__Bacteria;p__Proteobacteria;c__Gammaproteobacteria;o__Methylococcales;f__Methylomonadaceae;g__Methylomonas;s__Methylomonas koyamae		1	1	1	1	1					6	1	1	1	1			1	1							1	1	1		3	4	1		1	1	1	1	1		1	3	1	1	2	1		1
	GCF_002441955.1	d__Bacteria;p__Proteobacteria;c__Gammaproteobacteria;o__Methylococcales;f__Methylomonadaceae;g__Methylomonas;s__Methylomonas koyamae		1	1	1	1						6	1	1	1	1			1	1							1	1	1		3	4	1		1	1	1	1	1		1	3	1	1	2	1		1
	GCF_001644685.1	d__Bacteria;p__Proteobacteria;c__Gammaproteobacteria;o__Methylococcales;f__Methylomonadaceae;g__Methylomonas;s__Methylomonas koyamae		1	1	1	1						6	1	1	1	1			1	1							1	1	1		3	4	1		1	1	1	1	1		1	3	1	1	2	1		1
	GCF_001312005.1	d__Bacteria;p__Proteobacteria;c__Gammaproteobacteria;o__Methylococcales;f__Methylomonadaceae;g__Methylomonas;s__Methylomonas koyamae		1	1	1	1	1			1	1	6	1	1	1	1			1	1							1	1	1		3	4	1		1	1	1	1	1		1	3	1	1	2	1		1
	GCF_019669905.1	d__Bacteria;p__Proteobacteria;c__Gammaproteobacteria;o__Methylococcales;f__Methylomonadaceae;g__Methylomonas;s__Methylomonas koyamae		1	1	1	1	1					6	1	1	1	1			1	1							1	1	1		3	4	1		1	1	1	1	1		1	3	1	1	2	1		1
	GCF_024505045.1	d__Bacteria;p__Proteobacteria;c__Gammaproteobacteria;o__Methylococcales;f__Methylomonadaceae;g__Methylomonas;s__		1	1	1	1	1					6	1	1	1	1			1	1							1	1	1		3	4	1		1	1	1	1	1		1	3	1	1	2	1		1
	GCF_006483455.1	d__Bacteria;p__Proteobacteria;c__Gammaproteobacteria;o__Methylococcales;f__Methylomonadaceae;g__Methylomonas;s__Methylomonas koyamae_B		1	1	1	1	1					6	1	1	1	1				1							1	1	1		3	4	1		1	1	1	1	1		1	3	1	1	2	1		1
[truncated: 71 more columns]

## Sheet: Methylophilaceae
	ID	organism	AssimilatorySulfateReduction__cysC/D/H/I/J/N/N/C/Q	LinkagesBetweenInorganicAndOrganicSulfurTransformation__cysE/K/M	LinkagesBetweenInorganicAndOrganicSulfurTransformation__metC/X/Y/Z	LinkagesBetweenInorganicAndOrganicSulfurTransformation__ssuD/E	LinkagesBetweenInorganicAndOrganicSulfurTransformation__tauD	OrganicSulfurTransformation__betA/B	OrganicSulfurTransformation__comE	OrganicSulfurTransformation__dddT	OrganicSulfurTransformation__dmoA	OrganicSulfurTransformation__dmsA/B	OrganicSulfurTransformation__gdh	OrganicSulfurTransformation__hpsN	OrganicSulfurTransformation__prpE	OrganicSulfurTransformation__pta	OrganicSulfurTransformation__sfnG	OrganicSulfurTransformation__slcC	OrganicSulfurTransformation__sqdX	OrganicSulfurTransformation__tmm	SOXsystems__soxA/B/C/Y/Z	SulfurOxidation__fccB	SulfurOxidation__glpE	SulfurOxidation__soeC	SulfurOxidation__sorA/B	SulfurOxidation__sqr	Others__cysA/U/W/Z	Others__sbp	Others__ssuB/C	Others__sulP	Others__tusA	AssimilatoryNitrateReduction__narB	AssimilatoryNitrateReduction__nasA	Denitrification__nirK/S	Denitrification__norB/C	Denitrification__nosZ	Denitrification-DissimilatoryNitrateReduction__narG/H/J/V/Y/Z	DissimilatoryNitrateReduction__nirD/H/K/B/D	DissimilatoryNitrateReduction__nrfC	Nitrification__hao	AceticlasticMethanogenesis__ackA	AceticlasticMethanogenesis__acs	AceticlasticMethanogenesis__pta	AnaerobicOxidationMethane__fpoA/B/D/H/K/L/M	AnaerobicOxidationMethane__napH	AnaerobicOxidationMethane__narB/G/H	AnaerobicOxidationMethane__nirK/S	CentralMethanogenicPathway__ehbE	CentralMethanogenicPathway-AnaerobicOxidationMethane__rnfA/B/C/D/E/G
	GCF_006365195.1	d__Bacteria;p__Proteobacteria;c__Gammaproteobacteria;o__Burkholderiales;f__Methylophilaceae;g__Methylopumilus;s__Methylopumilus universalis	3	2	2			1																							1											1		7					6
	GCF_006364715.1	d__Bacteria;p__Proteobacteria;c__Gammaproteobacteria;o__Burkholderiales;f__Methylophilaceae;g__Methylopumilus;s__Methylopumilus planktonicus	3	2	3			1																							1											1		7					6
	GCF_006364575.1	d__Bacteria;p__Proteobacteria;c__Gammaproteobacteria;o__Burkholderiales;f__Methylophilaceae;g__Methylopumilus;s__Methylopumilus planktonicus	3	2	3			1																							1											1		7					6
	GCF_000981505.1	d__Bacteria;p__Proteobacteria;c__Gammaproteobacteria;o__Burkholderiales;f__Methylophilaceae;g__Methylopumilus;s__Methylopumilus planktonicus	3	2	3			1																							1											1		7					6
	GCF_006364515.1	d__Bacteria;p__Proteobacteria;c__Gammaproteobacteria;o__Burkholderiales;f__Methylophilaceae;g__Methylopumilus;s__Methylopumilus planktonicus	4	2	3			1																							1											1		7					6
	GCF_006364535.1	d__Bacteria;p__Proteobacteria;c__Gammaproteobacteria;o__Burkholderiales;f__Methylophilaceae;g__Methylopumilus;s__Methylopumilus planktonicus	4	2	3			1																							1											1		7					6
	GCF_006364555.1	d__Bacteria;p__Proteobacteria;c__Gammaproteobacteria;o__Burkholderiales;f__Methylophilaceae;g__Methylopumilus;s__Methylopumilus planktonicus	4	2	3			1																							1											1		7					6
	GCF_006364475.1	d__Bacteria;p__Proteobacteria;c__Gammaproteobacteria;o__Burkholderiales;f__Methylophilaceae;g__Methylopumilus;s__Methylopumilus planktonicus	3	2	3			1																							1											1		7					6
	GCF_006364455.1	d__Bacteria;p__Proteobacteria;c__Gammaproteobacteria;o__Burkholderiales;f__Methylophilaceae;g__Methylopumilus;s__Methylopumilus planktonicus	3	2	3			1																							1											1		7					6
	GCF_006364615.1	d__Bacteria;p__Proteobacteria;c__Gammaproteobacteria;o__Burkholderiales;f__Methylophilaceae;g__Methylopumilus;s__Methylopumilus rimovensis	3	2	2			1																							1											1		7					6
	GCF_019703875.1	d__Bacteria;p__Proteobacteria;c__Gammaproteobacteria;o__Burkholderiales;f__Methylophilaceae;g__MM1;s__	4	2	2	1		1						1	1						1	1					3	1	1		1		1					2				1		7		1			1
	GCF_001648895.1	d__Bacteria;p__Proteobacteria;c__Gammaproteobacteria;o__Burkholderiales;f__Methylophilaceae;g__MM1;s__MM1 sp001648895	5	2	3			1						1	1			1	1		2						3	1	1		1		1					2				1		7		1			1
	GCF_000023745.1	d__Bacteria;p__Proteobacteria;c__Gammaproteobacteria;o__Burkholderiales;f__Methylophilaceae;g__Methylovorus;s__Methylovorus glucosotrophus	4	3	4	1		2						1	1		1		1		2	1					3	1	1		1		1					2				1		7		1			1
	GCF_000183115.1	d__Bacteria;p__Proteobacteria;c__Gammaproteobacteria;o__Burkholderiales;f__Methylophilaceae;g__Methylovorus;s__Methylovorus glucosotrophus	4	3	4	1		2						1	1		1		1		2	1					3	1	1		1		1					2				1		7		1			1
	GCF_009858335.1	d__Bacteria;p__Proteobacteria;c__Gammaproteobacteria;o__Burkholderiales;f__Methylophilaceae;g__Methylovorus;s__Methylovorus glucosotrophus	4	3	3	1		1						1	1				1		2	1					3	1	1		1		1					2				1		7		1			1
	GCF_020531915.1	d__Bacteria;p__Proteobacteria;c__Gammaproteobacteria;o__Burkholderiales;f__Methylophilaceae;g__Methylovorus;s__	4	3	3	1		1						1	1	1			1		2	1					3	1	1		1		1					2				1		7		1			1
	GCF_020523625.1	d__Bacteria;p__Proteobacteria;c__Gammaproteobacteria;o__Burkholderiales;f__Methylophilaceae;g__Methylovorus;s__	4	3	4	1		1						1	1		1		1		2	1					3	1	1		1		1					2				1		7		1			1
	GCF_020532705.1	d__Bacteria;p__Proteobacteria;c__Gammaproteobacteria;o__Burkholderiales;f__Methylophilaceae;g__Methylobacillus;s__	5	3	2	2		1					1	1	1	1	1	1	1			1					4	1	1	1	1	1						2			1	1	1	7				1	1
	GCF_020532675.1	d__Bacteria;p__Proteobacteria;c__Gammaproteobacteria;o__Burkholderiales;f__Methylophilaceae;g__Methylobacillus;s__	6	3	3	2		1			1		1	1	1		1	1	1		1	1					4	1	1	1	1	1			1			2				1		7				1	1
	GCF_000617925.1	d__Bacteria;p__Proteobacteria;c__Gammaproteobacteria;o__Burkholderiales;f__Methylophilaceae;g__Methylobacillus;s__Methylobacillus glycogenes	6	3	3	2	1	1					1	1	1			1	1		2	1	1				4	1	2	1	1	1			1			2				1		7	1	1		1	1
	GCF_020532725.1	d__Bacteria;p__Proteobacteria;c__Gammaproteobacteria;o__Burkholderiales;f__Methylophilaceae;g__Methylobacillus;s__	6	3	2	2		1					1	1	1	1	1	1	1			1					4	1	1	1	1			1				2			1	1	1	7			1	1	1
	GCF_900187985.1	d__Bacteria;p__Proteobacteria;c__Gammaproteobacteria;o__Burkholderiales;f__Methylophilaceae;g__Methylobacillus;s__Methylobacillus rhizosphaerae	6	2	3	2		1					1	1	1		1	1	1			1					4	1	1	1	1	1			1			2				1		7	1			1	1
	GCF_000013705.1	d__Bacteria;p__Proteobacteria;c__Gammaproteobacteria;o__Burkholderiales;f__Methylophilaceae;g__Methylobacillus;s__Methylobacillus flagellatus	6	2	2	1		1					1	1	1	1		1	1		1	1					4	1	1		1	1		1				2			1	1	1	7	1		1	1	1
	GCF_020531845.1	d__Bacteria;p__Proteobacteria;c__Gammaproteobacteria;o__Burkholderiales;f__Methylophilaceae;g__Methylobacillus;s__	6	2	3	2		1					1	1	1	1	1	1	1			1					4	1	1	1	1	1						2			1	1	1	7				1	1
	GCF_000953015.1	d__Bacteria;p__Proteobacteria;c__Gammaproteobacteria;o__Burkholderiales;f__Methylophilaceae;g__Methylopumilus_A;s__Methylopumilus_A turicensis	5	2	2			1						1	1				1		2	1					3	1	1		1											1		7					6
	GCF_000093025.1	d__Bacteria;p__Proteobacteria;c__Gammaproteobacteria;o__Burkholderiales;f__Methylophilaceae;g__Methylotenera;s__Methylotenera versatilis	4	3	2	1		2						1	1		1		1		2	1	1		1		3	1	1		1		1					2				1		7		1			6
	GCF_000799735.1	d__Bacteria;p__Proteobacteria;c__Gammaproteobacteria;o__Burkholderiales;f__Methylophilaceae;g__Methylotenera;s__Methylotenera sp000799735	5	3	2	2		1					1	1	1				1		2	1					3	1	1		1		1	1	2			2			1	1		7	1	1	1		5
	GCF_000384255.1	d__Bacteria;p__Proteobacteria;c__Gammaproteobacteria;o__Burkholderiales;f__Methylophilaceae;g__Methylotenera;s__Methylotenera mobilis_B	5	3	3			1						1	1				1		2	1	1				3	1	1		1		1	1	2	1	4	2			1	1		7		3	1	1	6
	GCF_000744605.1	d__Bacteria;p__Proteobacteria;c__Gammaproteobacteria;o__Burkholderiales;f__Methylophilaceae;g__Methylotenera;s__Methylotenera sp000744605	4	3	2			1					1	1	1				1		2	1	1				3	1			1		1		2			2			1	1		7		1		1	6
	GCF_004661485.1	d__Bacteria;p__Proteobacteria;c__Gammaproteobacteria;o__Burkholderiales;f__Methylophilaceae;g__Methylotenera;s__Methylotenera sp004661485	5	3	2	2		1						1					1		2	1	1				4	1	1		1		1	1	2			2			1	1		7	1	1	1		6
	GCF_000023705.1	d__Bacteria;p__Proteobacteria;c__Gammaproteobacteria;o__Burkholderiales;f__Methylophilaceae;g__Methylotenera;s__Methylotenera mobilis	4	3	2	2		1						1					1		2	1	1				4	1	1		1		1	1	2			2				1		7	1	1	1		6
	SIP-4.maxbin.008.contigs	d__Bacteria;p__Proteobacteria;c__Gammaproteobacteria;o__Burkholderiales;f__Methylophilaceae;g__Methylotenera_A;s__	3	3	2			1						1					1			1					3	1			1		1					2			1	1		7		1			6
	GCF_000799165.1	d__Bacteria;p__Proteobacteria;c__Gammaproteobacteria;o__Burkholderiales;f__Methylophilaceae;g__Methylotenera_A;s__Methylotenera_A versatilis_A	4	2	3			1					1	1							2	1					4	1			1		1					2			1	1		7	1	1	1		1
	GCF_000384375.1	d__Bacteria;p__Proteobacteria;c__Gammaproteobacteria;o__Burkholderiales;f__Methylophilaceae;g__Methylotenera_A;s__Methylotenera_A versatilis_B	4	2	2	1		1						1			1				2	1					3	1	1		1		1					2				1		7	1	1	1		1
	GCF_000384435.1	d__Bacteria;p__Proteobacteria;c__Gammaproteobacteria;o__Burkholderiales;f__Methylophilaceae;g__Methylotenera_A;s__Methylotenera_A versatilis_B	4	2	2	1		1						1			1				2	1					3	1	1		1		1					2				1		7	1	1	1		1
	GCF_000384355.1	d__Bacteria;p__Proteobacteria;c__Gammaproteobacteria;o__Burkholderiales;f__Methylophilaceae;g__Methylophilus;s__Methylophilus sp000525025	4	2	2			1						1	1				1		1	1	1				3	1	1		1		1					2				1		7		1			6
	GCF_000799155.1	d__Bacteria;p__Proteobacteria;c__Gammaproteobacteria;o__Burkholderiales;f__Methylophilaceae;g__Methylophilus;s__Methylophilus sp000525025	4	2	2			1						1	1				1		1	1	1				3	1	1		1		1					2				1		7		1			6
	GCF_015354335.1	d__Bacteria;p__Proteobacteria;c__Gammaproteobacteria;o__Burkholderiales;f__Methylophilaceae;g__Methylophilus;s__Methylophilus sp015354335	3	3	3	1	1	1						1	1		1			1	1	1	1				4	1	1	1	1		1					5				1		7		1			1
	GCF_001183865.1	d__Bacteria;p__Proteobacteria;c__Gammaproteobacteria;o__Burkholderiales;f__Methylophilaceae;g__Methylophilus;s__Methylophilus sp001183865	3	2	3	1		1	1	1		1		1	1		1			1	1	1	1				4	1	1	1	1		1					2			1	1		7		1			1
	GCF_000378225.1	d__Bacteria;p__Proteobacteria;c__Gammaproteobacteria;o__Burkholderiales;f__Methylophilaceae;g__Methylophilus;s__Methylophilus methylotrophus	3	2	3			1	1	1		1		1	1						1	1	1				3	1	1	1	1		1					2			1	1		7	1	1			1
	GCF_006363915.1	d__Bacteria;p__Proteobacteria;c__Gammaproteobacteria;o__Burkholderiales;f__Methylophilaceae;g__Methylophilus;s__Methylophilus medardicus	3	3	3			1	1			1		1							1	1	1				3	1	1		1		1					2				1		7		1			1
	GCF_006363935.1	d__Bacteria;p__Proteobacteria;c__Gammaproteobacteria;o__Burkholderiales;f__Methylophilaceae;g__Methylophilus;s__Methylophilus medardicus	3	3	3			1	1			1		1							1	1	1				3	1	1		1		1					2				1		7		1			1
	GCF_006363955.1	d__Bacteria;p__Proteobacteria;c__Gammaproteobacteria;o__Burkholderiales;f__Methylophilaceae;g__Methylophilus;s__Methylophilus medardicus	3	3	3			1	1			1		1							1	1	1				3	1	1		1		1					2				1		7		1			1
	GCF_015354345.1	d__Bacteria;p__Proteobacteria;c__Gammaproteobacteria;o__Burkholderiales;f__Methylophilaceae;g__Methylophilus;s__Methylophilus sp015354345	4	2	3			1	1		1	1		1	1						1	1	1				4	1	1	1	1	1			1			2				1		7	1				1
	GCF_015354445.1	d__Bacteria;p__Proteobacteria;c__Gammaproteobacteria;o__Burkholderiales;f__Methylophilaceae;g__Methylophilus;s__Methylophilus sp015354445	4	2	3	1		1	1			1		1	1		1				1	1	1				4	1	1		1	1	1					2				1		7	1	1			1
	GCF_000800115.1	d__Bacteria;p__Proteobacteria;c__Gammaproteobacteria;o__Burkholderiales;f__Methylophilaceae;g__Methylophilus;s__Methylophilus sp000384155	4	2	3	1		2	1	1		1		1	1		1				1	1	1				3	1	1		1	1	1					2				1		7	1	1			1
	GCF_000384155.1	d__Bacteria;p__Proteobacteria;c__Gammaproteobacteria;o__Burkholderiales;f__Methylophilaceae;g__Methylophilus;s__Methylophilus sp000384155	4	2	3	1		2	1	1		1		1	1		1				1	1	1				3	1	1		1	1	1		1			2				1		7	1	1			1
	GCF_000374225.1	d__Bacteria;p__Proteobacteria;c__Gammaproteobacteria;o__Burkholderiales;f__Methylophilaceae;g__Methylophilus;s__Methylophilus sp000384155	4	2	3	1		2	1	1		1		1	1		1				1	1	1				3	1	1		1	1	1		1			2				1		7	1	1			1
	GCF_000576615.1	d__Bacteria;p__Proteobacteria;c__Gammaproteobacteria;o__Burkholderiales;f__Methylophilaceae;g__Methylophilus;s__Methylophilus sp000384155	4	2	3	1		2	1	1		1		1	1		1				1	1	1				3	1	1		1	1	1					2				1		7		1			1
	GCF_000515275.1	d__Bacteria;p__Proteobacteria;c__Gammaproteobacteria;o__Burkholderiales;f__Methylophilaceae;g__Methylophilus;s__Methylophilus sp000515275	5	2	3	1	1	1	1		1	1		1	1		1				1	1	1				4	1	1		1	1	1					2				1		7		1			1
	GCF_900100975.1	d__Bacteria;p__Proteobacteria;c__Gammaproteobacteria;o__Burkholderiales;f__Methylophilaceae;g__Methylophilus;s__Methylophilus rhizosphaerae	5	2	2		1	1	1				1	1							1	1	1				3	1	1	1	1	1	1		1			2				1		7	1	1			1
	GCF_001425425.1	d__Bacteria;p__Proteobacteria;c__Gammaproteobacteria;o__Burkholderiales;f__Methylophilaceae;g__Methylophilus;s__Methylophilus sp001424665	4	2	3	1		1	1			1		1	1		1				1	1					3	1	1		1	1						2				1		7					1
	GCF_916856905.1	d__Bacteria;p__Proteobacteria;c__Gammaproteobacteria;o__Burkholderiales;f__Methylophilaceae;g__Methylophilus;s__Methylophilus sp001424665	4	2	3	1		1	1			1		1	1		1				1	1	1				3	1	1		1	1						2				1		7					1
	GCF_001424665.1	d__Bacteria;p__Proteobacteria;c__Gammaproteobacteria;o__Burkholderiales;f__Methylophilaceae;g__Methylophilus;s__Methylophilus sp001424665	4	2	3	1		1	1			1		1	1		1				1	1	1				3	1	1		1	1						2				1		7					1
	GCF_001425495.1	d__Bacteria;p__Proteobacteria;c__Gammaproteobacteria;o__Burkholderiales;f__Methylophilaceae;g__Methylophilus;s__Methylophilus sp001424665	4	2	3	1		1	1			1		1	1		1				1	1	1				3	1	1		1	1						2				1		7					1
	SIP-4.concoct.107_sub.contigs	d__Bacteria;p__Proteobacteria;c__Gammaproteobacteria;o__Burkholderiales;f__Methylophilaceae;g__UBA6140;s__	4	2	3			1							1						2	1		1			3	1	1				1		2	1	4	5				1		2		3		1	6
	GCF_003730115.1	d__Bacteria;p__Proteobacteria;c__Gammaproteobacteria;o__Burkholderiales;f__Methylophilaceae;g__Pseudomethylobacillus;s__Pseudomethylobacillus aquaticus	4	2	3	1		1						1	1		1				2	1					3	1	1		1		1					2				1		7		1			5
	GCF_001645185.1	d__Bacteria;p__Proteobacteria;c__Gammaproteobacteria;o__Burkholderiales;f__Methylophilaceae;g__MM2;s__MM2 sp001645185	5	3	2			1				1		1	1						5	1					3	1			1		1	2	2	1	4	1	1		1	1		7		3	2		6
	SIP-4.metabat2.052.contigs	d__Bacteria;p__Proteobacteria;c__Gammaproteobacteria;o__Burkholderiales;f__Methylophilaceae;g__MM2;s__	5	1	2										1						2	1					1		1					1			2	1		1	1	1		7		2	1		6
	GCF_003112435.1	d__Bacteria;p__Proteobacteria;c__Gammaproteobacteria;o__Burkholderiales;f__Methylophilaceae;g__Novimethylophilus;s__Novimethylophilus kurashikiensis	5	3	3			1				1			1						2	1			2	1	3	1	1		1	1	1	1	2	1	4	1	1		1	1		7		3	1		6
	GCF_006364595.1	d__Bacteria;p__Proteobacteria;c__Gammaproteobacteria;o__Burkholderiales;f__Methylophilaceae;g__Methylopumilus;s__Methylopumilus rimovensis	3	2	2			1																			3	1			1											1		7					6
	GCF_006365215.1	d__Bacteria;p__Proteobacteria;c__Gammaproteobacteria;o__Burkholderiales;f__Methylophilaceae;g__Methylopumilus;s__Methylopumilus universalis	3	2	2			1																							1											1		7					6
	GCF_006364195.1	d__Bacteria;p__Proteobacteria;c__Gammaproteobacteria;o__Burkholderiales;f__Methylophilaceae;g__Methylopumilus;s__Methylopumilus universalis	3	2	2			1																							1											1		7					6
	GCF_006364415.1	d__Bacteria;p__Proteobacteria;c__Gammaproteobacteria;o__Burkholderiales;f__Methylophilaceae;g__Methylopumilus;s__Methylopumilus universalis	4	2	2			1																							1											1		7					6
	GCF_006364395.1	d__Bacteria;p__Proteobacteria;c__Gammaproteobacteria;o__Burkholderiales;f__Methylophilaceae;g__Methylopumilus;s__Methylopumilus universalis	3	2	2			1																							1											1		7					6
	GCF_006364255.1	d__Bacteria;p__Proteobacteria;c__Gammaproteobacteria;o__Burkholderiales;f__Methylophilaceae;g__Methylopumilus;s__Methylopumilus universalis	3	2	2			1																							1											1		7					6
	GCF_006364375.1	d__Bacteria;p__Proteobacteria;c__Gammaproteobacteria;o__Burkholderiales;f__Methylophilaceae;g__Methylopumilus;s__Methylopumilus universalis	3	2	2			1																							1											1		7					6
	GCF_006365315.1	d__Bacteria;p__Proteobacteria;c__Gammaproteobacteria;o__Burkholderiales;f__Methylophilaceae;g__Methylopumilus;s__Methylopumilus universalis	3	2	2			1																							1											1		7					6
	GCF_006364335.1	d__Bacteria;p__Proteobacteria;c__Gammaproteobacteria;o__Burkholderiales;f__Methylophilaceae;g__Methylopumilus;s__Methylopumilus universalis	3	2	2			1																							1											1		7					6
	GCF_006364275.1	d__Bacteria;p__Proteobacteria;c__Gammaproteobacteria;o__Burkholderiales;f__Methylophilaceae;g__Methylopumilus;s__Methylopumilus universalis	3	2	2			1																							1											1		7					6
	GCF_006364315.1	d__Bacteria;p__Proteobacteria;c__Gammaproteobacteria;o__Burkholderiales;f__Methylophilaceae;g__Methylopumilus;s__Methylopumilus universalis	3	2	2			1																							1											1		7					6
	GCF_006364055.1	d__Bacteria;p__Proteobacteria;c__Gammaproteobacteria;o__Burkholderiales;f__Methylophilaceae;g__Methylopumilus;s__Methylopumilus universalis	3	2	2			1																							1											1		7					6
	GCF_006363975.1	d__Bacteria;p__Proteobacteria;c__Gammaproteobacteria;o__Burkholderiales;f__Methylophilaceae;g__Methylopumilus;s__Methylopumilus universalis	3	2	2			1																							1											1		7					6
	GCF_006364075.1	d__Bacteria;p__Proteobacteria;c__Gammaproteobacteria;o__Burkholderiales;f__Methylophilaceae;g__Methylopumilus;s__Methylopumilus universalis	3	2	2			1																							1											1		7					6
	GCF_006364095.1	d__Bacteria;p__Proteobacteria;c__Gammaproteobacteria;o__Burkholderiales;f__Methylophilaceae;g__Methylopumilus;s__Methylopumilus universalis	3	2	2			1																							1											1		7					6
	GCF_006363895.1	d__Bacteria;p__Proteobacteria;c__Gammaproteobacteria;o__Burkholderiales;f__Methylophilaceae;g__Methylopumilus;s__Methylopumilus universalis	3	2	2			1																							1											1		7					6
	GCF_006364115.1	d__Bacteria;p__Proteobacteria;c__Gammaproteobacteria;o__Burkholderiales;f__Methylophilaceae;g__Methylopumilus;s__Methylopumilus universalis	3	2	2			1																							1											1		7					6
	GCF_006365175.1	d__Bacteria;p__Proteobacteria;c__Gammaproteobacteria;o__Burkholderiales;f__Methylophilaceae;g__Methylopumilus;s__Methylopumilus universalis	3	2	2			1																							1											1		7					6
	GCF_006364015.1	d__Bacteria;p__Proteobacteria;c__Gammaproteobacteria;o__Burkholderiales;f__Methylophilaceae;g__Methylopumilus;s__Methylopumilus universalis	3	2	2			1																							1											1		7					6
	GCF_006365255.1	d__Bacteria;p__Proteobacteria;c__Gammaproteobacteria;o__Burkholderiales;f__Methylophilaceae;g__Methylopumilus;s__Methylopumilus universalis	3	2	2			1																							1											1		7					6
	GCF_006365275.1	d__Bacteria;p__Proteobacteria;c__Gammaproteobacteria;o__Burkholderiales;f__Methylophilaceae;g__Methylopumilus;s__Methylopumilus universalis	3	2	2			1																							1											1		7					6
	GCF_006363995.1	d__Bacteria;p__Proteobacteria;c__Gammaproteobacteria;o__Burkholderiales;f__Methylophilaceae;g__Methylopumilus;s__Methylopumilus universalis	3	2	2			1																							1											1		7					6
	GCF_006364155.1	d__Bacteria;p__Proteobacteria;c__Gammaproteobacteria;o__Burkholderiales;f__Methylophilaceae;g__Methylopumilus;s__Methylopumilus universalis	3	2	2			1																							1											1		7					6
	GCF_006364175.1	d__Bacteria;p__Proteobacteria;c__Gammaproteobacteria;o__Burkholderiales;f__Methylophilaceae;g__Methylopumilus;s__Methylopumilus universalis	3	2	2			1																							1											1		7					6
	GCF_006364215.1	d__Bacteria;p__Proteobacteria;c__Gammaproteobacteria;o__Burkholderiales;f__Methylophilaceae;g__Methylopumilus;s__Methylopumilus universalis	3	2	2			1																							1											1		7					6
	GCF_006365235.1	d__Bacteria;p__Proteobacteria;c__Gammaproteobacteria;o__Burkholderiales;f__Methylophilaceae;g__Methylopumilus;s__Methylopumilus universalis	4	2	2			1																							1											1		7					6
	GCF_006365295.1	d__Bacteria;p__Proteobacteria;c__Gammaproteobacteria;o__Burkholderiales;f__Methylophilaceae;g__Methylopumilus;s__Methylopumilus universalis	4	2	2			1																							1											1		7					6
	GCF_006364135.1	d__Bacteria;p__Proteobacteria;c__Gammaproteobacteria;o__Burkholderiales;f__Methylophilaceae;g__Methylopumilus;s__Methylopumilus universalis	3	2	2			1																							1											1		7					6
	GCF_006364435.1	d__Bacteria;p__Proteobacteria;c__Gammaproteobacteria;o__Burkholderiales;f__Methylophilaceae;g__Methylopumilus;s__Methylopumilus universalis	3	2	2			1																							1											1		7					6
[truncated: 45 more columns]
