# Supplementary material for: Methylomonadaceae was the active and dominant methanotroph in Tibet lake sediments
Source: ISME Commun. 2024 Mar 4;4(1):ycae032. doi: 10.1093/ismeco/ycae032 (PMC10960969; doi:10.1093/ismeco/ycae032)
Supplement: Supplementary_4_ycae032 [file supplementary_4_ycae032.xlsx]

## Sheet: Sheet1
Lake	Salinity (‰)	Percentage of Methylomonadaceae in bacteria (%)	Percentage of other aerobic methanotrophs in bacteria (%)	Percentage of Methylomonadaceae in total aerobic methanotrophs (%)
CBY2	0.001	2.4354	0.412716	85.5091
CBY3	0.001	0.893484	0.693996	56.2832
CG1	0.001	0.0419639	0.163659	20.4082
CG2	0.001	0.0548725	0.276395	16.5644
CG3	0.001	0.829575	0.0289387	96.6292
SJLC1	0.0155603	0.0149298	0.0627053	19.2308
AM2	0.0164004	1.84444	0.0244444	98.692
AM3	0.0199165	0.670938	0.0302395	95.6873
AM1	0.0217743	0.864725	0.0486408	94.6746
ZMLC2	0.0308518	0.495148	0.0231069	95.5414
ZMLC1	0.0310252	0.114611	0.0852239	57.3529
DJ2	0.0342505	0.0503493	0.00629366	88.8889
DJMC7	0.0355116	0.401393	0.0163834	96.0784
DJ1	0.0369056	0.077471	0.0207849	78.8462
DJMC9	0.0375694	0.0328144	0	100
DJMC8	0.0379677	0.782678	0.0117167	98.5251
DJ3	0.041951	0.0271908	0.0038844	87.5
BSC2	0.0479203	0.661656	0.651069	50.4032
BSC1	0.0483164	0.235551	0.0654308	78.2609
RWM1	0.0484192	0.0776509	0.00408689	95
RWU3	0.048648	0.261636	0.0137703	95
RW2	0.0487823	0.288923	0.0699007	80.5195
RWU2	0.0490601	0.149385	0.0165983	90
RW3	0.0493397	0.505811	0.0451617	91.8033
RWM2	0.0494749	0.509437	0.00613779	98.8095
RWU1	0.04986	0.194626	0.0174292	91.7808
RWM3	0.0504775	0.15341	0.0102273	93.75
RWD2	0.0530318	0.344464	0.0314832	91.6256
RWD1	0.0541286	0.0381885	0.00173584	95.6522
RWD3	0.0545429	0.325953	0.0173584	94.9438
CBY1	0.060261	0.246311	0.374916	39.6491
CBY3	0.0616104	0.7283	0.172111	80.8853
CBY2	0.0617477	0.29476	0.10264	74.1722
MC3	0.0648352	2.41557	0	100
MC2	0.0735791	8.34069	0.00654172	99.9216
MC1	0.0762253	2.15013	0.00681501	99.684
BCHH1	0.0770149	0.045747	0.00914941	83.3333
BCHH3	0.0770432	0.0461912	0.0115478	80
BCHH2	0.0771163	0.0316311	0.0140583	69.2308
GL	0.0891298	0.00468296	0.0374637	11.1111
DTC2	0.0896432	1.4134	0.330882	81.0304
DTC1	0.0903821	0.082666	0	100
ZXC	0.1134	0.1465	0.0029898	98
MQH	0.122349	0.0101464	0.180098	5.33333
GRC1	0.15	2.09561	0.0270595	98.7252
GRC2	0.15	1.75139	0.0118497	99.328
GRC3	0.15	0.685631	0.00416797	99.3958
ZGC1	0.16	1.72026	0.0344052	98.0392
ZGC2	0.16	0.747172	0.0186211	97.5684
DJMC1	0.169328	1.00662	0.0246441	97.6103
DJMC3	0.17	1.14654	0.0156632	98.6523
DJMC2	0.170673	0.479989	0.014328	97.1014
QG2	0.171036	0.369463	0.0810053	82.0175
QG3	0.172572	0.724626	0.0858327	89.4094
QG1	0.182788	0.361597	0.0405694	89.9123
WRC2	0.19	3.20294	0	100
WRC3	0.19	3.57849	0.00541375	99.8489
QGC2	0.21	0.640196	0	100
QGC3	0.21	1.39265	0.024063	98.3015
RC1	0.225645	0.39102	0.019551	95.2381
RC2	0.22574	0.0580228	0.0133899	81.25
PYM2	0.236923	0.115659	0.0660911	63.6364
PYM1	0.237314	0.17798	0.0106788	94.3396
PYM3	0.23813	0.0125776	0.113198	10
PMY4	0.240192	0.0278188	0.377293	6.86695
GR2	0.242016	0.109629	0	100
GR3	0.242016	0.0847971	0.00242277	97.2222
GR1	0.242356	0.00527315	0.00131829	80
PMY5	0.24314	0.127285	0.0162	88.7097
KMC1	0.245564	0.392882	0.00990459	97.541
KMC3	0.24558	0.49819	0.00389211	99.2248
KMC2	0.24574	0.474087	0	100
PMY3	0.322008	3.12977	0	100
DQ3	0.323278	0.0964108	0	100
PMY2	0.32703	2.12029	0	100
PMY1	0.334393	4.25082	0.00881912	99.793
SMXC1	0.349902	0.0051496	0.0025748	66.6667
SMXC2	0.350342	0.0112789	0.0128901	46.6667
YH	0.37116	0	0	/
TR3	0.41515	0.0448013	0	100
TR1	0.419179	0	0.0313545	0
TR2	0.419851	0	0.0164598	0
DQ2	0.471284	0	0	/
DQ1	0.486723	0	0.00177996	0
AIY1	0.558516	0.24185	0	100
BG1	0.61173	1.67141	0.274565	85.8907
BG2	0.611858	0.469006	0.0847601	84.6939
BG3	0.616296	0.97493	0.115054	89.4444
DQ2	0.709192	0.0170794	0	100
CC3	0.827121	0	0.00656211	0
CC2	0.827689	0.0188206	0.0250941	42.8571
CC1	0.827795	0.00433783	0.0433783	9.09091
DQ1	0.829953	0	0	/
LQ1	0.836859	0.37386	0.00512138	98.6486
DQ3	0.863931	0	0.00630915	0
ALC1	1.02332	0.466582	0.0060595	98.7179
ALC2	1.03554	0.327717	0	100
ALC3	1.03698	0	0	/
MCBN5	1.03919	0.00670976	0	100
MCBN3	1.04466	0.0238543	0	100
AY	1.04573	0.10904	0.00259619	97.6744
Wm1	1.09515	0.00418156	0	100
YH1	1.12717	0.0611154	0.0305577	66.6667
ZGC2	1.20387	0.0425506	0	100
ZGC3	1.2089	0.00397456	0	100
ZGC1	1.20928	0.0612075	0	100
YH2	1.23321	0.0436931	0.020166	68.4211
YH3	1.23898	0.0658762	0.00527009	92.5926
LC3	1.38803	0.0958293	0.272905	25.9887
LC2	1.41011	0.224092	0.00836162	96.4029
ZhaP1	1.42	0.115747	0	100
LC1	1.45984	0.22106	0.0138162	94.1176
XGC	1.56	0	0	/
MCBN1	1.78183	0	0	/
MCBN2	1.78392	0	0	/
LC3	1.88392	0.445086	0.0150367	96.732
LC2	1.89079	0.284348	0.0154297	94.8529
LC1	1.894	0.33894	0.0256772	92.9577
XR1	2.04113	0	0.00185715	0
XR2	2.04253	0	0	/
XR3	2.0783	0.00191399	0	100
PG3	2.16229	0.0321564	0	100
PG1	2.16704	0.0468431	0	100
DJC2	2.17313	0.00703037	0	100
PG2	2.17353	0.00797554	0	100
DJC1	2.17384	0	0	/
DJC3	2.1872	0.37037	0.0143554	96.2687
NYRC1	2.26203	0.0806056	0.0245321	76.6667
RQXB1	2.30978	0.00794944	0	100
LB	3.2113	0.020078	0.00286829	87.5
CWM2	3.23123	0	0	/
CWM3	3.23915	0	0	/
CWM4	3.25211	0	0	/
DJC2	3.58089	0.00735402	0	100
MEXC1	3.87	0	0	/
ZNC	4.02	0.00633894	0	100
WMC1	5.68	0	0	/
GMC1	5.75	0.00206403	0	100
GMC2	5.77	0	0	/
JBC2	5.96326	0.0174441	0	100
JBC1	5.97307	0	0	/
BRZC	6.03	0	0	/
QYC2	6.06295	0.0135106	0	100
QYC3	6.09395	0.00528541	0	100
QYC1	6.11588	0.00297389	0	100
JBC3	6.20443	0	0	/
ARJ3	6.3728	0.107477	0	100
DRYC	6.52	0.00977059	0	100
GZC1	6.68178	0.275508	0	100
GZC2	6.69713	0.49725	0	100
GZC3	6.75332	0.0901344	0	100
ARJ1	6.78564	0.0378242	0	100
ARJ2	6.80808	0.0399133	0	100
RZC	6.93	0	0	/
ZhaP2	7.93	0	0	/
Dibu2	8.77599	0	0	/
Dibu1	8.79665	0	0	/
Dibu3	8.84558	0	0	/
ZRNM1	8.97667	0	0	/
ZRNM3	9.02783	0	0	/
ZRNM2	9.02989	0	0	/
SKZ2	9.05645	0.00528891	0	100
SKZ1	9.2849	0	0	/
CMZL8	9.31047	0.00371402	0	100
SKZ3	9.4056	0.00408864	0	100
CMZL4	9.59271	0	0	/
CMZL5	9.59271	0.00196155	0.00196155	50
CMZL3	9.7642	0	0	/
XG	10.0715	0.0145402	0	100
ALR2	12.2908	0	0	/
ALR1	12.3054	0	0	/
RNC2	13.5488	0.00438116	0	100
RNC3	13.5518	0.00441443	0	100
RNC1	13.5576	0.00266092	0	100
BRZ1	14.3543	0.0981154	0.00185123	98.1481
BRZ2	14.6616	0.00366287	0.00183143	66.6667
JRB	14.6632	0.024397	0	100
BRZ3	14.6864	0.00350097	0	100
DBC	14.83	0	0	/
CMC	18.17	0	0	/
NEM	19.6264	0.00882483	0	100
PC	21.0575	0	0	/
CCL1	27.3464	0	0	/
CCL3	27.5915	0	0	/
CCL2	27.7757	0	0	/
DaBi1	29.8096	0.00244571	0	100
DQC1	29.892	0.356183	0	100
DC1	29.9191	0.00916053	0	100
DC2	29.9637	0.00227682	0	100
DC3	29.978	0	0	/
CCL	30.9046	0	0	/
DQC2	31.8788	0.342899	0.00574691	98.3516
DongC2	36.71	0	0	/
DongC1	36.72	0	0	/
GR	36.8608	0.0870772	0.0108846	88.8889
LGC2	37.66	0	0	/
LGC1	37.67	0	0	/
LGC3	37.67	0	0	/
RBC3	38.5813	0	0	/
RBC2	38.7231	0	0	/
RBC1	39.0194	0.00227355	0	100
DZ	45.4	0	0	/
JBC1	46.64	0	0	/
JBC3	46.72	0.00953525	0	100
YGD	46.8599	0.0160823	0	100
JBC2	46.87	0	0	/
SP	47.7198	0	0.00469836	0
TQ-2	60.8196	0	0	/
TQ-1	61.4096	0	0	/
RBC1	61.7102	0	0	/
RBC2	64.1002	0	0	/
KK	67.5293	0.106978	0	100
NEC1	71.6876	1.2767	0.0365642	97.2158
DD2	75.0896	0	0	/
DD1	76.0781	0.00882613	0	100
DQC1	103.93	0	0	/
DQC3	104.03	0	0	/
DQC2	104.06	0	0	/
XCD	119.4	0	0	/
CBC1	122.264	0.0038257	0.00191285	66.6667
CBC3	122.439	0.0218311	0.00545777	80
CBC2	122.643	0.0081131	0.00202827	80
ZH	127.005	0	0	/
ZBYCK	158	0	0	/
LMC1	170.984	0.00674218	0	100
LMC2	171.685	0	0	/
LMC3	172.289	0	0	/
CK-GZ	174.5	0	0	/
CK	174.731	0.110802	0.0149732	88.0952
ZBY	180.33	0.163485	0	100
JZCK1	191.327	0	0	/
Average		0.3138	0.0273265	84.0694
Lake	Salinity (‰)	Percentage of Methylomonadaceae in bacteria (%)	Percentage of other aerobic methanotrophs in bacteria (%)	Percentage of Methylomonadaceae in total aerobic methanotrophs (%)
